# Supplementary material for: The Quorum Sensing System of Yersinia enterocolitica 8081 Regulates Swimming Motility, Host Cell Attachment, and Virulence Plasmid Maintenance
Source: Genes (Basel). 2018 Jun 20;9(6):307. doi: 10.3390/genes9060307 (PMC6027161; doi:10.3390/genes9060307)
Supplement: Supplementary file 1 [file genes-09-00307-s001.zip]

Archive with 7 entries (6 files):
- Tables S1-S4.docx
- __MACOSX/
- __MACOSX/._Tables S1-S4.docx
- Supplementary Fig S1 IR overlap v1.ppt
- __MACOSX/._Supplementary Fig S1 IR overlap v1.ppt
- Supplementary Fig S2 v3.pptx
- __MACOSX/._Supplementary Fig S2 v3.pptx
